# Supplementary material for: The Biodiversity of Grapevine Bacterial Endophytes of Vitis amurensis Rupr
Source: Plants (Basel). 2022 Apr 21;11(9):1128. doi: 10.3390/plants11091128 (PMC9099740; doi:10.3390/plants11091128)
Supplement: Supplementary file 1 [file plants-11-01128-s001.zip]

Archive with 1 entries (1 files):
- Supporting Information.xlsx
