# Supplementary material for: The Biodiversity of Grapevine Bacterial Endophytes of Vitis amurensis Rupr
Source: Plants (Basel). 2022 Apr 21;11(9):1128. doi: 10.3390/plants11091128 (PMC9099740; doi:10.3390/plants11091128)
Supplement: Supplementary file 1 [file plants-11-01128-s001.zip › Supporting Information.xlsx]

## Sheet: Supporting Information 1
Intersections in our data (Data type)
Intersection: 1 - yes, 0 - no. Intersection order as in the bottom cell (A4).		Relative abundance
NGS-Sow	Taxon	NGS	Sow
11	g__Acinetobacter	0.31%	1.18%
11	g__Arthrobacter	<0.01%	0.21%
11	g__Bacillus	4.26%	5.25%
11	g__Curtobacterium	0.31%	5.68%
11	g__Duganella	0.06%	0.21%
11	g__Erwinia	0.83%	25.08%
11	g__Frondihabitans	0.11%	0.21%
11	g__Gordonia	0.04%	0.11%
11	g__Luteibacter	<0.01%	0.21%
11	g__Massilia	4.57%	0.11%
11	g__Methylobacterium-Methylorubrum	7.91%	0.21%
11	g__Microbacterium	0.08%	0.11%
11	g__Paenibacillus	0.09%	0.21%
11	g__Phyllobacterium	0.03%	0.96%
11	g__Pseudomonas	1.78%	12.00%
11	g__Pseudoxanthomonas	0.02%	0.32%
11	g__Serratia	0.04%	0.11%
11	g__Sphingomonas	4.89%	1.61%
11	g__Staphylococcus	0.53%	0.43%
11	g__Stenotrophomonas	4.37%	0.11%
11	g__Streptomyces	0.02%	0.11%
11	g__Xanthomonas	0.03%	1.61%
10	c__Alphaproteobacteria	0.18%	NA
10	f__Beijerinckiaceae	0.25%	NA
10	f__Chitinophagaceae	0.14%	NA
10	f__Comamonadaceae	11.97%	NA
10	f__Enterobacteriaceae	0.21%	NA
10	f__Erwiniaceae	0.44%	NA
10	f__Microbacteriaceae	2.50%	NA
10	f__Nocardioidaceae	0.21%	NA
10	f__Rhizobiaceae	0.14%	NA
10	f__Sphingomonadaceae	0.26%	NA
10	f__Sporichthyaceae	0.52%	NA
10	f__Xanthobacteraceae	0.29%	NA
10	f__Yersiniaceae	0.67%	NA
10	g__1174-901-12	0.53%	NA
10	g__Actinomyces	0.16%	NA
10	g__Aeromicrobium	0.11%	NA
10	g__Alcaligenes	0.87%	NA
10	g__Allorhizobium-Neorhizobium-Pararhizobium-Rhizobium	1.31%	NA
10	g__Ampullimonas	1.15%	NA
10	g__Anaerobacillus	1.68%	NA
10	g__Aquabacterium	3.50%	NA
10	g__Bradyrhizobium	0.97%	NA
10	g__Brevibacterium	1.51%	NA
10	g__Burkholderia-Caballeronia-Paraburkholderia	0.51%	NA
10	g__Caulobacter	0.21%	NA
10	g__Cavicella	0.32%	NA
10	g__Chryseobacterium	0.11%	NA
10	g__Corynebacterium	2.27%	NA
10	g__Curvibacter	1.75%	NA
10	g__Cutibacterium	4.61%	NA
10	g__Dechloromonas	1.91%	NA
10	g__Dermacoccus	0.37%	NA
10	g__Enhydrobacter	0.30%	NA
10	g__Escherichia-Shigella	2.93%	NA
10	g__Fibrella	0.42%	NA
10	g__Heliimonas	0.48%	NA
10	g__Hymenobacter	8.07%	NA
10	g__Kineococcus	1.00%	NA
10	g__Klenkia	0.10%	NA
10	g__Kocuria	0.13%	NA
10	g__Lawsonella	0.36%	NA
10	g__Micrococcus	0.49%	NA
10	g__Neochlamydia	0.27%	NA
10	g__Nitrospirillum	0.18%	NA
10	g__Nocardioides	0.29%	NA
10	g__Novosphingobium	0.43%	NA
10	g__Ochrobactrum	0.10%	NA
10	g__P3OB-42	0.75%	NA
10	g__Peptoniphilus	0.14%	NA
10	g__Phenylobacterium	0.57%	NA
10	g__Polaromonas	0.14%	NA
10	g__Ralstonia	1.43%	NA
10	g__Reyranella	0.24%	NA
10	g__Roseomonas	0.12%	NA
10	g__Rothia	0.19%	NA
10	g__Sediminibacterium	2.56%	NA
10	g__Sphingobium	0.13%	NA
10	g__Spirosoma	0.37%	NA
10	o__Enterobacterales	0.21%	NA
01	g__[Rhizobium] sphaerophysae group	NA	5.79%
01	g__Buttiauxella	NA	1.39%
01	g__Cedecea	NA	0.96%
01	g__Enterobacter	NA	1.29%
01	g__Frigoribacterium	NA	2.25%
01	g__Geobacillus	NA	0.11%
01	g__Klebsiella	NA	1.07%
01	g__Kluyvera	NA	0.11%
01	g__Lelliottia	NA	0.21%
01	g__Lysinimonas	NA	0.11%
01	g__Mucilaginibacter	NA	0.11%
01	g__Pantoea	NA	29.47%
01	g__Pedobacter	NA	0.21%
01	g__Plantibacter	NA	0.43%
01	g__Pullulanibacillus	NA	0.11%
01	g__Rahnella	NA	0.11%
01	g__Raoultella	NA	0.11%
01	g__Xenorhabdus	NA	0.11%

## Sheet: Supporting Information 2
Intersections in our metagenome data (Organ material) - fig. 1d
Intersection: 1 - yes, 0 - no. Intersection order as in the bottom cell (A4).		Relative abundance
Berry-Leave-Seed-Stem	Taxon	Berry	Leave	Seed	Stem
1111	c__Alphaproteobacteria	0.45%	0.14%	0.09%	0.12%
1111	f__Beggiatoaceae	0.16%	0.04%	0.13%	0.09%
1111	f__Beijerinckiaceae	0.23%	0.20%	0.27%	0.32%
1111	f__Chitinophagaceae	0.19%	0.10%	0.61%	0.07%
1111	f__Comamonadaceae	17.53%	7.99%	42.72%	7.26%
1111	f__Enterobacteriaceae	0.47%	0.09%	0.08%	0.29%
1111	f__Erwiniaceae	0.69%	0.12%	0.28%	0.79%
1111	f__Intrasporangiaceae	0.16%	0.05%	0.16%	0.02%
1111	f__Neisseriaceae	0.06%	0.06%	0.15%	0.01%
1111	f__Pasteurellaceae	0.06%	0.10%	0.14%	0.07%
1111	f__Planococcaceae	0.15%	0.04%	0.09%	0.10%
1111	f__Sphingomonadaceae	0.08%	0.26%	0.09%	0.39%
1111	f__Sporichthyaceae	0.85%	0.36%	2.14%	0.20%
1111	f__Xanthobacteraceae	0.43%	0.19%	0.66%	0.29%
1111	f__Yersiniaceae	0.72%	0.62%	0.54%	0.75%
1111	g__0319-6G20	0.19%	0.01%	0.23%	0.13%
1111	g__Acinetobacter	0.35%	0.33%	0.36%	0.26%
1111	g__Actinomyces	0.28%	0.18%	0.04%	0.11%
1111	g__Allorhizobium-Neorhizobium-Pararhizobium-Rhizobium	0.11%	0.08%	0.10%	3.78%
1111	g__Ampullimonas	2.02%	0.94%	0.70%	1.13%
1111	g__Anaerobacillus	2.14%	1.36%	1.13%	2.01%
1111	g__Aquabacterium	5.96%	2.96%	1.84%	3.47%
1111	g__Bacillus	3.05%	5.61%	1.44%	3.73%
1111	g__Bradyrhizobium	1.47%	0.81%	1.61%	0.81%
1111	g__Brevibacterium	1.11%	1.82%	0.72%	1.46%
1111	g__Burkholderia-Caballeronia-Paraburkholderia	0.20%	0.46%	0.45%	0.74%
1111	g__Caulobacter	0.44%	0.19%	0.31%	0.12%
1111	g__Cavicella	0.38%	0.35%	0.14%	0.29%
1111	g__Chryseobacterium	0.18%	0.09%	0.18%	0.10%
1111	g__Corynebacterium	3.36%	2.13%	2.39%	1.94%
1111	g__Curvibacter	2.85%	1.25%	2.70%	1.66%
1111	g__Cutibacterium	7.68%	3.73%	5.83%	4.04%
1111	g__Dechloromonas	2.95%	1.26%	6.73%	1.11%
1111	g__Dechlorosoma	0.06%	0.03%	0.15%	0.01%
1111	g__Dermacoccus	0.52%	0.34%	0.53%	0.30%
1111	g__Enhydrobacter	0.30%	0.18%	0.19%	0.48%
1111	g__Escherichia-Shigella	3.82%	2.12%	2.42%	3.71%
1111	g__Fibrella	0.90%	0.31%	0.59%	0.30%
1111	g__Heliimonas	0.94%	0.18%	1.87%	0.33%
1111	g__Hymenobacter	0.42%	15.86%	0.09%	3.27%
1111	g__Kocuria	0.16%	0.15%	0.10%	0.09%
1111	g__Lawsonella	0.83%	0.25%	0.35%	0.29%
1111	g__Methylobacterium-Methylorubrum	5.45%	9.28%	2.50%	8.55%
1111	g__Micrococcus	0.64%	0.46%	0.29%	0.50%
1111	g__Nitrospira	0.12%	0.05%	0.15%	0.06%
1111	g__Nitrospirillum	0.21%	0.19%	0.18%	0.16%
1111	g__Novosphingobium	0.71%	0.29%	0.40%	0.49%
1111	g__Ochrobactrum	0.06%	0.13%	0.15%	0.08%
1111	g__P3OB-42	0.04%	1.39%	0.07%	0.39%
1111	g__Peptoniphilus	0.11%	0.09%	0.11%	0.21%
1111	g__Phaselicystis	0.09%	0.07%	0.24%	0.01%
1111	g__Phenylobacterium	0.95%	0.44%	0.74%	0.51%
1111	g__Pseudomonas	1.42%	0.71%	0.76%	3.60%
1111	g__RCP2-54	0.14%	0.03%	0.07%	0.03%
1111	g__Reyranella	0.44%	0.16%	0.55%	0.17%
1111	g__Sediminibacterium	3.71%	1.72%	5.39%	2.44%
1111	g__Sphingomonas	1.89%	5.48%	0.19%	6.61%
1111	g__Spirosoma	0.34%	0.30%	0.44%	0.47%
1111	g__Staphylococcus	0.66%	0.37%	0.71%	0.63%
1111	g__Stenotrophomonas	3.09%	5.58%	0.42%	4.32%
1111	g__Sulfuritalea	0.10%	0.06%	0.49%	0.05%
1111	o__Enterobacterales	0.41%	0.17%	0.26%	0.17%
1111	o__Rhizobiales	0.06%	0.02%	0.19%	0.09%
1110	g__Kapabacteriales	0.02%	0.01%	0.15%	NA
1110	g__Paracoccus	0.10%	0.08%	0.07%	NA
1101	f__Acidobacteriaceae_(Subgroup_1)	0.22%	0.01%	NA	0.18%
1101	f__Microbacteriaceae	0.49%	3.04%	NA	3.32%
1101	f__Rhizobiaceae	0.04%	0.04%	NA	0.36%
1101	g__1174-901-12	0.11%	1.08%	NA	0.12%
1101	g__Alcaligenes	0.70%	1.10%	NA	0.83%
1101	g__Aureimonas	0.06%	0.02%	NA	0.22%
1101	g__Blastococcus	0.06%	0.13%	NA	0.03%
1101	g__Brevundimonas	0.25%	0.05%	NA	0.08%
1101	g__Curtobacterium	0.14%	0.12%	NA	0.70%
1101	g__Erwinia	0.53%	0.56%	NA	1.53%
1101	g__Kineococcus	0.41%	0.93%	NA	1.59%
1101	g__Klenkia	0.05%	0.09%	NA	0.17%
1101	g__Lactobacillus	0.11%	0.03%	NA	0.11%
1101	g__Massilia	4.17%	4.29%	NA	6.21%
1101	g__Neochlamydia	0.71%	0.18%	NA	0.26%
1101	g__Nocardioides	0.11%	0.33%	NA	0.39%
1101	g__Paenibacillus	0.03%	0.10%	NA	0.11%
1101	g__Rhodococcus	0.11%	0.07%	NA	0.03%
1101	g__Roseomonas	0.14%	0.11%	NA	0.14%
1101	g__Rothia	0.24%	0.19%	NA	0.20%
1101	g__Sphingobium	0.21%	0.10%	NA	0.15%
1101	g__Viridibacillus	0.11%	0.04%	NA	0.11%
1011	g__Undibacterium	0.13%	NA	0.09%	0.02%
0111	f__Oxalobacteraceae	NA	0.07%	0.16%	0.15%
0111	g__Brachybacterium	NA	<0.01%	0.19%	0.01%
0111	g__Microbacterium	NA	0.05%	0.18%	0.14%
0111	g__Pseudorhodoplanes	NA	0.02%	0.10%	0.01%
1100	f__Micrococcaceae	0.11%	0.02%	NA	NA
1100	g__Buchnera	0.13%	0.11%	NA	NA
1100	g__Edaphobaculum	0.20%	0.01%	NA	NA
1100	g__Geothrix	0.15%	0.03%	NA	NA
1100	g__Lautropia	0.13%	0.07%	NA	NA
1100	g__Salinicoccus	0.11%	0.08%	NA	NA
1100	o__Acidobacteriales	0.14%	0.06%	NA	NA
1010	p__Desulfobacterota	0.15%	NA	0.10%	NA
1001	f__Alcaligenaceae	0.13%	NA	NA	0.02%
0110	g__Lysinibacillus	NA	0.02%	0.19%	NA
0110	g__Pseudoclavibacter	NA	0.01%	0.16%	NA
0110	g__Rhizorhapis	NA	0.10%	0.10%	NA
0101	f__Nocardioidaceae	NA	0.08%	NA	0.51%
0101	f__Rhodobacteraceae	NA	0.06%	NA	0.11%
0101	g__Aeromicrobium	NA	0.14%	NA	0.14%
0101	g__Deinococcus	NA	0.11%	NA	0.02%
0101	g__Ellin6067	NA	0.18%	NA	0.05%
0101	g__Frondihabitans	NA	0.20%	NA	0.07%
0101	g__Mycobacterium	NA	0.13%	NA	0.08%
0101	g__Polaromonas	NA	0.19%	NA	0.18%
0101	g__Quadrisphaera	NA	0.20%	NA	0.04%
0101	g__Ralstonia	NA	1.50%	NA	2.35%
0101	g__Williamsia	NA	0.03%	NA	0.14%
0011	g__Amaricoccus	NA	NA	0.11%	0.02%
0011	g__Cytophaga	NA	NA	0.14%	0.03%
0011	g__Duganella	NA	NA	0.12%	0.16%
0011	g__Moraxella	NA	NA	0.17%	0.01%
0011	g__Tessaracoccus	NA	NA	0.14%	0.02%
1000	g__Fusicatenibacter	0.17%	NA	NA	NA
1000	g__Nevskia	0.14%	NA	NA	NA
1000	g__Tepidimonas	0.27%	NA	NA	NA
0100	g__Jeotgalicoccus	NA	0.10%	NA	NA
0100	g__Noviherbaspirillum	NA	0.11%	NA	NA
0010	g__Amycolatopsis	NA	NA	0.34%	NA
0010	g__Pseudoalteromonas	NA	NA	0.12%	NA
0001	c__Gammaproteobacteria	NA	NA	NA	0.20%

## Sheet: Supporting Information 3
NMDS ordination plots and PERMANOVA results in our data
Permutation: free
Number of permutations: 999
Terms added sequentially (first to last)
	Df	SumsOfSqs	MeanSqs	F.Model	R2	Pr(>F)
Organ material	3	0.7422	0.24741	0.94497	0.13607	0.521
Residuals	18	4.7128	0.26182		0.86393
Total	21	5.4550			1.00000
	Df	SumsOfSqs	MeanSqs	F.Model	R2	Pr(>F)
Season	1	0.4832	0.48318	1.9436	0.08857	0.068	.
Residuals	20	4.9719	0.24859		0.91143
Total	21	5.4550			1.00000
	Df	SumsOfSqs	MeanSqs	F.Model	R2	Pr(>F)
Plant	1	0.4885	0.48854	1.9673	0.08956	0.064	.
Residuals	20	4.9665	0.24832		0.91044
Total	21	5.4550			1.00000
---
Signif. codes: 0 ‘***’ 0.001 ‘**’ 0.01 ‘*’ 0.05 ‘.’ 0.1 ‘ ’ 1

## Sheet: Supporting Information 4
Intersections in data of cultivate-dependent method (Date) - fig. 4b
Intersection: 1 - yes, 0 - no. Intersection order as in the bottom cell (A4).		Relative abundance
2018-2019-2020-2021	Taxon	2018	2019	2020	2021
1111	g__Bacillus	2.52%	4.38%	1.38%	17.42%
1111	g__Erwinia	6.72%	24.82%	31.68%	41.94%
1111	g__Pantoea	32.77%	13.14%	24.52%	21.29%
1111	g__Pseudomonas	12.61%	14.60%	10.47%	12.26%
1111	g__Sphingomonas	5.88%	0.73%	1.65%	0.65%
1110	g__[Rhizobium] sphaerophysae group	3.36%	8.03%	6.89%	NA
1110	g__Curtobacterium	4.20%	4.38%	11.29%	NA
1110	g__Enterobacter	0.84%	3.65%	1.38%	NA
1100	g__Arthrobacter	0.84%	0.73%	NA	NA
1100	g__Klebsiella	0.84%	5.11%	NA	NA
1100	g__Paenibacillus	0.84%	0.73%	NA	NA
1010	g__Frigoribacterium	15.97%	NA	0.28%	NA
1001	g__Frondihabitans	0.84%	NA	NA	0.65%
0110	g__Pedobacter	NA	0.73%	0.28%	NA
0101	g__Acinetobacter	NA	4.38%	NA	2.58%
0011	g__Staphylococcus	NA	NA	0.55%	1.29%
0011	g__Xanthomonas	NA	NA	3.58%	1.29%
1000	g__Lysinimonas	0.84%	NA	NA	NA
1000	g__Phyllobacterium	7.56%	NA	NA	NA
1000	g__Plantibacter	3.36%	NA	NA	NA
0100	g__Buttiauxella	NA	9.49%	NA	NA
0100	g__Geobacillus	NA	0.73%	NA	NA
0100	g__Lelliottia	NA	1.46%	NA	NA
0100	g__Raoultella	NA	0.73%	NA	NA
0100	g__Serratia	NA	0.73%	NA	NA
0100	g__Stenotrophomonas	NA	0.73%	NA	NA
0100	g__Streptomyces	NA	0.73%	NA	NA
0010	g__Cedecea	NA	NA	2.48%	NA
0010	g__Kluyvera	NA	NA	0.28%	NA
0010	g__Luteibacter	NA	NA	0.55%	NA
0010	g__Massilia	NA	NA	0.28%	NA
0010	g__Methylobacterium-Methylorubrum	NA	NA	0.55%	NA
0010	g__Mucilaginibacter	NA	NA	0.28%	NA
0010	g__Pseudoxanthomonas	NA	NA	0.83%	NA
0010	g__Pullulanibacillus	NA	NA	0.28%	NA
0010	g__Rahnella	NA	NA	0.28%	NA
0010	g__Xenorhabdus	NA	NA	0.28%	NA
0001	g__Gordonia	NA	NA	NA	0.65%

## Sheet: Supporting Information 5
Intersections in data of cultivate-dependent method (Season) - fig. 5c
Intersection: 1 - yes, 0 - no. Intersection order as in the bottom cell (A4).		Relative abundance
Autumn-Summer	Taxon	Autumn	Summer
11	g__[Rhizobium] sphaerophysae group	7.71%	1.02%
11	g__Acinetobacter	0.21%	3.06%
11	g__Arthrobacter	0.21%	0.34%
11	g__Bacillus	3.75%	7.82%
11	g__Curtobacterium	3.12%	12.59%
11	g__Erwinia	28.12%	29.59%
11	g__Frigoribacterium	0.21%	6.46%
11	g__Frondihabitans	0.21%	0.34%
11	g__Pantoea	31.87%	8.84%
11	g__Pedobacter	0.21%	0.34%
11	g__Plantibacter	0.42%	0.68%
11	g__Pseudomonas	10.62%	13.95%
11	g__Sphingomonas	0.42%	4.42%
11	g__Xanthomonas	1.25%	3.06%
10	g__Buttiauxella	2.71%	NA
10	g__Cedecea	1.88%	NA
10	g__Enterobacter	2.29%	NA
10	g__Geobacillus	0.21%	NA
10	g__Klebsiella	1.67%	NA
10	g__Kluyvera	0.21%	NA
10	g__Lelliottia	0.42%	NA
10	g__Paenibacillus	0.42%	NA
10	g__Pseudoxanthomonas	0.62%	NA
10	g__Rahnella	0.21%	NA
10	g__Raoultella	0.21%	NA
10	g__Serratia	0.21%	NA
10	g__Stenotrophomonas	0.21%	NA
10	g__Streptomyces	0.21%	NA
10	g__Xenorhabdus	0.21%	NA
01	g__Gordonia	NA	0.34%
01	g__Luteibacter	NA	0.68%
01	g__Lysinimonas	NA	0.34%
01	g__Massilia	NA	0.34%
01	g__Methylobacterium-Methylorubrum	NA	0.68%
01	g__Mucilaginibacter	NA	0.34%
01	g__Phyllobacterium	NA	3.06%
01	g__Pullulanibacillus	NA	0.34%
01	g__Staphylococcus	NA	1.36%

## Sheet: Supporting Information 6
Intersections in our metagenome data (Season) - fig. 5d
Intersection: 1 - yes, 0 - no. Intersection order as in the bottom cell (A4).		Relative abundance
Autumn 2021-Summer 2021	Taxon	Autumn 2021	Summer 2021
11	c__Alphaproteobacteria	0.14%	0.20%
11	f__Acidobacteriaceae_(Subgroup_1)	0.03%	0.15%
11	f__Beijerinckiaceae	0.21%	0.28%
11	f__Chitinophagaceae	0.31%	0.01%
11	f__Comamonadaceae	22.93%	3.09%
11	f__Enterobacteriaceae	0.18%	0.24%
11	f__Erwiniaceae	0.64%	0.28%
11	f__Microbacteriaceae	3.99%	1.29%
11	f__Nocardioidaceae	0.45%	0.01%
11	f__Oxalobacteraceae	0.14%	0.06%
11	f__Planococcaceae	0.03%	0.12%
11	f__Rhizobiaceae	0.29%	0.03%
11	f__Sphingomonadaceae	0.46%	0.10%
11	f__Sporichthyaceae	0.97%	0.17%
11	f__Xanthobacteraceae	0.31%	0.28%
11	f__Yersiniaceae	0.94%	0.46%
11	g__0319-6G20	0.12%	0.09%
11	g__1174-901-12	0.40%	0.63%
11	g__Acinetobacter	0.26%	0.36%
11	g__Actinomyces	0.13%	0.19%
11	g__Allorhizobium-Neorhizobium-Pararhizobium-Rhizobium	2.81%	0.10%
11	g__Ampullimonas	0.31%	1.83%
11	g__Anaerobacillus	0.94%	2.27%
11	g__Aquabacterium	1.07%	5.47%
11	g__Aureimonas	0.16%	0.04%
11	g__Bacillus	0.93%	6.97%
11	g__Blastococcus	0.02%	0.12%
11	g__Bradyrhizobium	0.92%	1.01%
11	g__Brevibacterium	0.43%	2.38%
11	g__Brevundimonas	0.05%	0.12%
11	g__Burkholderia-Caballeronia-Paraburkholderia	0.50%	0.52%
11	g__Caulobacter	0.09%	0.31%
11	g__Cavicella	0.19%	0.42%
11	g__Chryseobacterium	0.12%	0.11%
11	g__Corynebacterium	1.33%	3.04%
11	g__Curtobacterium	0.29%	0.32%
11	g__Curvibacter	1.37%	2.05%
11	g__Cutibacterium	3.40%	5.58%
11	g__Dechloromonas	3.29%	0.79%
11	g__Dermacoccus	0.34%	0.39%
11	g__Ellin6067	0.03%	0.15%
11	g__Enhydrobacter	0.11%	0.45%
11	g__Erwinia	0.24%	1.31%
11	g__Escherichia-Shigella	1.35%	4.21%
11	g__Fibrella	0.34%	0.49%
11	g__Frondihabitans	0.11%	0.11%
11	g__Heliimonas	0.76%	0.26%
11	g__Hymenobacter	5.55%	10.11%
11	g__Kineococcus	1.72%	0.41%
11	g__Klenkia	0.21%	0.01%
11	g__Kocuria	0.05%	0.19%
11	g__Lawsonella	0.25%	0.45%
11	g__Massilia	4.79%	4.39%
11	g__Methylobacterium-Methylorubrum	11.53%	4.99%
11	g__Microbacterium	0.04%	0.12%
11	g__Micrococcus	0.42%	0.54%
11	g__Mycobacterium	0.02%	0.14%
11	g__Nitrospirillum	0.17%	0.19%
11	g__Nocardioides	0.37%	0.22%
11	g__Novosphingobium	0.25%	0.58%
11	g__Ochrobactrum	0.13%	0.08%
11	g__P3OB-42	0.27%	1.13%
11	g__Paenibacillus	0.11%	0.07%
11	g__Peptoniphilus	0.08%	0.19%
11	g__Phaselicystis	0.13%	0.01%
11	g__Phenylobacterium	0.41%	0.69%
11	g__Polaromonas	0.13%	0.15%
11	g__Pseudomonas	1.14%	2.30%
11	g__Quadrisphaera	0.17%	0.04%
11	g__Ralstonia	0.32%	2.33%
11	g__Reyranella	0.28%	0.20%
11	g__Roseomonas	0.13%	0.10%
11	g__Rothia	0.14%	0.23%
11	g__Sediminibacterium	2.79%	2.37%
11	g__Sphingomonas	7.26%	2.96%
11	g__Spirosoma	0.31%	0.43%
11	g__Staphylococcus	0.43%	0.60%
11	g__Stenotrophomonas	0.38%	7.61%
11	o__Enterobacterales	0.17%	0.25%
10	c__Gammaproteobacteria	0.15%	NA
10	g__Aeromicrobium	0.24%	NA
10	g__Sulfuritalea	0.22%	NA
01	g__Alcaligenes	NA	1.57%
01	g__Buchnera	NA	0.12%
01	g__Neochlamydia	NA	0.49%
01	g__Rhodococcus	NA	0.11%
01	g__Sphingobium	NA	0.23%
01	g__Viridibacillus	NA	0.13%

## Sheet: Supporting Information 7
Intersections in our metagenome data (Plants) - fig. 6b
Intersection: 1 - yes, 0 - no. Intersection order as in the bottom cell (A4).		Relative abundance
Plant A-Plant B	Taxon	Plant A	Plant B
11	c__Alphaproteobacteria	0.11%	0.22%
11	f__Acidobacteriaceae_(Subgroup_1)	0.12%	0.08%
11	f__Beijerinckiaceae	0.32%	0.21%
11	f__Chitinophagaceae	0.05%	0.21%
11	f__Comamonadaceae	6.41%	15.86%
11	f__Enterobacteriaceae	0.21%	0.21%
11	f__Erwiniaceae	0.45%	0.43%
11	f__Microbacteriaceae	4.08%	1.40%
11	f__Nocardioidaceae	0.04%	0.32%
11	f__Oxalobacteraceae	0.12%	0.08%
11	f__Pasteurellaceae	0.11%	0.08%
11	f__Planococcaceae	0.06%	0.10%
11	f__Rhizobiaceae	0.11%	0.17%
11	f__Rhodobacteraceae	0.10%	0.04%
11	f__Sphingomonadaceae	0.44%	0.14%
11	f__Sporichthyaceae	0.25%	0.71%
11	f__Xanthobacteraceae	0.12%	0.41%
11	f__Yersiniaceae	0.81%	0.58%
11	g__0319-6G20	0.06%	0.13%
11	g__1174-901-12	0.99%	0.20%
11	g__Acinetobacter	0.23%	0.37%
11	g__Actinomyces	0.19%	0.14%
11	g__Aeromicrobium	0.20%	0.04%
11	g__Alcaligenes	0.21%	1.32%
11	g__Allorhizobium-Neorhizobium-Pararhizobium-Rhizobium	2.15%	0.73%
11	g__Ampullimonas	1.14%	1.16%
11	g__Anaerobacillus	1.90%	1.52%
11	g__Aquabacterium	2.69%	4.07%
11	g__Aureimonas	0.11%	0.08%
11	g__Bacillus	0.89%	6.63%
11	g__Blastococcus	0.14%	0.03%
11	g__Bradyrhizobium	0.85%	1.06%
11	g__Brevibacterium	0.24%	2.39%
11	g__Brevundimonas	0.01%	0.15%
11	g__Buchnera	0.11%	0.03%
11	g__Burkholderia-Caballeronia-Paraburkholderia	0.70%	0.38%
11	g__Caulobacter	0.09%	0.30%
11	g__Cavicella	0.40%	0.26%
11	g__Chryseobacterium	0.06%	0.15%
11	g__Corynebacterium	1.87%	2.55%
11	g__Curtobacterium	0.13%	0.43%
11	g__Curvibacter	1.57%	1.87%
11	g__Cutibacterium	3.89%	5.10%
11	g__Dechloromonas	1.01%	2.54%
11	g__Deinococcus	0.10%	0.02%
11	g__Dermacoccus	0.26%	0.44%
11	g__Duganella	0.11%	0.03%
11	g__Ellin6067	0.02%	0.15%
11	g__Enhydrobacter	0.42%	0.21%
11	g__Erwinia	0.36%	1.16%
11	g__Escherichia-Shigella	3.18%	2.76%
11	g__Fibrella	0.36%	0.46%
11	g__Heliimonas	0.18%	0.69%
11	g__Hymenobacter	15.63%	2.78%
11	g__Kineococcus	1.53%	0.62%
11	g__Klenkia	0.18%	0.04%
11	g__Kocuria	0.11%	0.14%
11	g__Lawsonella	0.20%	0.47%
11	g__Massilia	5.81%	3.69%
11	g__Methylobacterium-Methylorubrum	11.74%	5.23%
11	g__Microbacterium	0.13%	0.05%
11	g__Micrococcus	0.35%	0.58%
11	g__Mycobacterium	0.18%	0.02%
11	g__Neisseria	0.10%	0.04%
11	g__Neochlamydia	0.19%	0.33%
11	g__Nitrospirillum	0.13%	0.22%
11	g__Nocardioides	0.35%	0.25%
11	g__Novosphingobium	0.34%	0.49%
11	g__Ochrobactrum	0.14%	0.07%
11	g__P3OB-42	1.65%	0.11%
11	g__Paenibacillus	0.01%	0.14%
11	g__Peptoniphilus	0.16%	0.12%
11	g__Phenylobacterium	0.42%	0.67%
11	g__Polaromonas	0.24%	0.07%
11	g__Pseudomonas	2.49%	1.28%
11	g__Quadrisphaera	0.21%	0.02%
11	g__Ralstonia	2.53%	0.66%
11	g__Reyranella	0.19%	0.27%
11	g__Rhizorhapis	0.11%	0.01%
11	g__Roseomonas	0.08%	0.14%
11	g__Rothia	0.24%	0.15%
11	g__Sediminibacterium	2.28%	2.75%
11	g__Sphingobium	0.10%	0.15%
11	g__Sphingomonas	5.99%	4.11%
11	g__Spirosoma	0.41%	0.35%
11	g__Staphylococcus	0.49%	0.55%
11	g__Stenotrophomonas	0.38%	7.17%
11	g__Sulfuritalea	0.03%	0.15%
11	g__Williamsia	0.11%	0.02%
11	o__Enterobacterales	0.11%	0.29%
10	g__Frondihabitans	0.27%	NA
01	c__Gammaproteobacteria	NA	0.11%
01	f__Intrasporangiaceae	NA	0.11%

## Sheet: Supporting Information 8
Sample	Authors	Species	Organ material	Location	DNA extraction method	Season
SRR11242696	Deyett et al, 2020	Vitis vinifera	Cane	California	ZymoBIOMICS DNA miniprep	Fall 2018
SRR11242697	Deyett et al, 2020	Vitis vinifera	Cane	California	ZymoBIOMICS DNA miniprep	Fall 2018
SRR11242705	Deyett et al, 2020	Vitis vinifera	Cane	California	ZymoBIOMICS DNA miniprep	Fall 2017
SRR11242716	Deyett et al, 2020	Vitis vinifera	Cane	California	ZymoBIOMICS DNA miniprep	Fall 2017
SRR11242727	Deyett et al, 2020	Vitis vinifera	Cane	California	ZymoBIOMICS DNA miniprep	Fall 2017
SRR11242738	Deyett et al, 2020	Vitis vinifera	Cane	California	ZymoBIOMICS DNA miniprep	Fall 2017
SRR11242749	Deyett et al, 2020	Vitis vinifera	Cane	California	ZymoBIOMICS DNA miniprep	Fall 2017
SRR11242771	Deyett et al, 2020	Vitis vinifera	Cane	California	ZymoBIOMICS DNA miniprep	Fall 2017
SRR11242926	Deyett et al, 2020	Vitis vinifera	Cane	California	ZymoBIOMICS DNA miniprep	Fall 2017
SRR11242938	Deyett et al, 2020	Vitis vinifera	Cane	California	ZymoBIOMICS DNA miniprep	Fall 2017
SRR11242695	Deyett et al, 2020	Vitis vinifera	Cane	California	ZymoBIOMICS DNA miniprep	Fall 2018
SRR11242698	Deyett et al, 2020	Vitis vinifera	Cane	California	ZymoBIOMICS DNA miniprep	Fall 2018
SRR11242699	Deyett et al, 2020	Vitis vinifera	Cane	California	ZymoBIOMICS DNA miniprep	Fall 2018
SRR11242700	Deyett et al, 2020	Vitis vinifera	Cane	California	ZymoBIOMICS DNA miniprep	Fall 2018
SRR11242760	Deyett et al, 2020	Vitis vinifera	Cane	California	ZymoBIOMICS DNA miniprep	Fall 2017
SRR11242827	Deyett et al, 2020	Vitis vinifera	Cane	California	ZymoBIOMICS DNA miniprep	Fall 2017
SRR11242893	Deyett et al, 2020	Vitis vinifera	Cane	California	ZymoBIOMICS DNA miniprep	Fall 2017
SRR11242904	Deyett et al, 2020	Vitis vinifera	Cane	California	ZymoBIOMICS DNA miniprep	Fall 2017
SRR11242915	Deyett et al, 2020	Vitis vinifera	Cane	California	ZymoBIOMICS DNA miniprep	Fall 2017
SRR11242937	Deyett et al, 2020	Vitis vinifera	Cane	California	ZymoBIOMICS DNA miniprep	Fall 2017
SRR11242939	Deyett et al, 2020	Vitis vinifera	Cane	California	ZymoBIOMICS DNA miniprep	Fall 2017
SRR11242773	Deyett et al, 2020	Vitis vinifera	Cordon	California	ZymoBIOMICS DNA miniprep	Fall 2017
SRR11242775	Deyett et al, 2020	Vitis vinifera	Cordon	California	ZymoBIOMICS DNA miniprep	Fall 2017
SRR11242776	Deyett et al, 2020	Vitis vinifera	Cordon	California	ZymoBIOMICS DNA miniprep	Fall 2017
SRR11242804	Deyett et al, 2020	Vitis vinifera	Cordon	California	ZymoBIOMICS DNA miniprep	Fall 2017
SRR11242849	Deyett et al, 2020	Vitis vinifera	Cordon	California	ZymoBIOMICS DNA miniprep	Fall 2017
SRR11242860	Deyett et al, 2020	Vitis vinifera	Cordon	California	ZymoBIOMICS DNA miniprep	Fall 2017
SRR11242911	Deyett et al, 2020	Vitis vinifera	Cordon	California	ZymoBIOMICS DNA miniprep	Fall 2017
SRR11242913	Deyett et al, 2020	Vitis vinifera	Cordon	California	ZymoBIOMICS DNA miniprep	Fall 2018
SRR11242922	Deyett et al, 2020	Vitis vinifera	Cordon	California	ZymoBIOMICS DNA miniprep	Fall 2017
SRR11242933	Deyett et al, 2020	Vitis vinifera	Cordon	California	ZymoBIOMICS DNA miniprep	Fall 2018
SRR11242935	Deyett et al, 2020	Vitis vinifera	Cordon	California	ZymoBIOMICS DNA miniprep	Fall 2018
SRR11242936	Deyett et al, 2020	Vitis vinifera	Cordon	California	ZymoBIOMICS DNA miniprep	Fall 2018
SRR11242774	Deyett et al, 2020	Vitis vinifera	Cordon	California	ZymoBIOMICS DNA miniprep	Fall 2017
SRR11242782	Deyett et al, 2020	Vitis vinifera	Cordon	California	ZymoBIOMICS DNA miniprep	Fall 2017
SRR11242793	Deyett et al, 2020	Vitis vinifera	Cordon	California	ZymoBIOMICS DNA miniprep	Fall 2017
SRR11242815	Deyett et al, 2020	Vitis vinifera	Cordon	California	ZymoBIOMICS DNA miniprep	Fall 2017
SRR11242826	Deyett et al, 2020	Vitis vinifera	Cordon	California	ZymoBIOMICS DNA miniprep	Fall 2017
SRR11242838	Deyett et al, 2020	Vitis vinifera	Cordon	California	ZymoBIOMICS DNA miniprep	Fall 2017
SRR11242871	Deyett et al, 2020	Vitis vinifera	Cordon	California	ZymoBIOMICS DNA miniprep	Fall 2017
SRR11242882	Deyett et al, 2020	Vitis vinifera	Cordon	California	ZymoBIOMICS DNA miniprep	Fall 2017
SRR11242931	Deyett et al, 2020	Vitis vinifera	Cordon	California	ZymoBIOMICS DNA miniprep	Fall 2018
SRR11242932	Deyett et al, 2020	Vitis vinifera	Cordon	California	ZymoBIOMICS DNA miniprep	Fall 2018
SRR11242934	Deyett et al, 2020	Vitis vinifera	Cordon	California	ZymoBIOMICS DNA miniprep	Fall 2018
ERR1171000	Faist et al, 2016	Vitis vinifera	Cane	Germany	FastDNA SPIN kit for soil	Fall 2013
ERR1171001	Faist et al, 2016	Vitis vinifera	Cane	Germany	FastDNA SPIN kit for soil	Fall 2013
ERR1171003	Faist et al, 2016	Vitis vinifera	Cane	Germany	FastDNA SPIN kit for soil	Fall 2013
ERR1171004	Faist et al, 2016	Vitis vinifera	Cane	Germany	FastDNA SPIN kit for soil	Fall 2013
ERR1171005	Faist et al, 2016	Vitis vinifera	Cane	Germany	FastDNA SPIN kit for soil	Fall 2013
ERR1171012	Faist et al, 2016	Vitis vinifera	Trunk	Germany	FastDNA SPIN kit for soil	Fall 2013
ERR1171013	Faist et al, 2016	Vitis vinifera	Trunk	Germany	FastDNA SPIN kit for soil	Fall 2013
ERR1171014	Faist et al, 2016	Vitis vinifera	Trunk	Germany	FastDNA SPIN kit for soil	Fall 2013
ERR1171015	Faist et al, 2016	Vitis vinifera	Trunk	Germany	FastDNA SPIN kit for soil	Fall 2013
ERR1171016	Faist et al, 2016	Vitis vinifera	Trunk	Germany	FastDNA SPIN kit for soil	Fall 2013
ERR1171017	Faist et al, 2016	Vitis vinifera	Trunk	Germany	FastDNA SPIN kit for soil	Fall 2013
ERR1171059	Faist et al, 2016	Vitis vinifera	Trunk	Germany	FastDNA SPIN kit for soil	Spring 2014
ERR1171060	Faist et al, 2016	Vitis vinifera	Trunk	Germany	FastDNA SPIN kit for soil	Spring 2014
ERR1171061	Faist et al, 2016	Vitis vinifera	Trunk	Germany	FastDNA SPIN kit for soil	Spring 2014
ERR1171062	Faist et al, 2016	Vitis vinifera	Trunk	Germany	FastDNA SPIN kit for soil	Spring 2014
ERR1171063	Faist et al, 2016	Vitis vinifera	Trunk	Germany	FastDNA SPIN kit for soil	Spring 2014
ERR1171064	Faist et al, 2016	Vitis vinifera	Trunk	Germany	FastDNA SPIN kit for soil	Spring 2014
ERR1171083	Faist et al, 2016	Vitis vinifera	Cane	Germany	FastDNA SPIN kit for soil	Spring 2014
ERR1171084	Faist et al, 2016	Vitis vinifera	Cane	Germany	FastDNA SPIN kit for soil	Spring 2014
ERR1171085	Faist et al, 2016	Vitis vinifera	Cane	Germany	FastDNA SPIN kit for soil	Spring 2014
ERR1171086	Faist et al, 2016	Vitis vinifera	Cane	Germany	FastDNA SPIN kit for soil	Spring 2014
ERR1171087	Faist et al, 2016	Vitis vinifera	Cane	Germany	FastDNA SPIN kit for soil	Spring 2014
ERR1171088	Faist et al, 2016	Vitis vinifera	Cane	Germany	FastDNA SPIN kit for soil	Spring 2014
SRR18321942	This article	Vitis amurensis	Berry	Vladivostok	Kiselev et al., 2015	Summer 2021
SRR18321941	This article	Vitis amurensis	Berry	Vladivostok	ZymoBIOMICS DNA miniprep	Summer 2021
SRR18321930	This article	Vitis amurensis	Berry	Vladivostok	Kiselev et al., 2015	Fall 2021
SRR18321927	This article	Vitis amurensis	Berry	Vladivostok	ZymoBIOMICS DNA miniprep	Fall 2021
SRR18321926	This article	Vitis amurensis	Leave	Vladivostok	Kiselev et al., 2015	Summer 2021
SRR18321925	This article	Vitis amurensis	Leave	Vladivostok	ZymoBIOMICS DNA miniprep	Summer 2021
SRR18321924	This article	Vitis amurensis	Leave	Vladivostok	Kiselev et al., 2015	Summer 2021
SRR18321923	This article	Vitis amurensis	Leave	Vladivostok	ZymoBIOMICS DNA miniprep	Summer 2021
SRR18321922	This article	Vitis amurensis	Leave	Vladivostok	Kiselev et al., 2015	Fall 2021
SRR18321921	This article	Vitis amurensis	Leave	Vladivostok	ZymoBIOMICS DNA miniprep	Fall 2021
SRR18321940	This article	Vitis amurensis	Leave	Vladivostok	Kiselev et al., 2015	Fall 2021
SRR18321939	This article	Vitis amurensis	Leave	Vladivostok	ZymoBIOMICS DNA miniprep	Fall 2021
SRR18321938	This article	Vitis amurensis	Seed	Vladivostok	Kiselev et al., 2015	Fall 2021
SRR18321937	This article	Vitis amurensis	Seed	Vladivostok	ZymoBIOMICS DNA miniprep	Fall 2021
SRR18321936	This article	Vitis amurensis	Stem	Vladivostok	Kiselev et al., 2015	Summer 2021
SRR18321935	This article	Vitis amurensis	Stem	Vladivostok	ZymoBIOMICS DNA miniprep	Summer 2021
SRR18321934	This article	Vitis amurensis	Stem	Vladivostok	Kiselev et al., 2015	Summer 2021
SRR18321933	This article	Vitis amurensis	Stem	Vladivostok	ZymoBIOMICS DNA miniprep	Summer 2021
SRR18321932	This article	Vitis amurensis	Stem	Vladivostok	Kiselev et al., 2015	Fall 2021
SRR18321931	This article	Vitis amurensis	Stem	Vladivostok	ZymoBIOMICS DNA miniprep	Fall 2021
SRR18321929	This article	Vitis amurensis	Stem	Vladivostok	Kiselev et al., 2015	Fall 2021
SRR18321928	This article	Vitis amurensis	Stem	Vladivostok	ZymoBIOMICS DNA miniprep	Fall 2021

## Sheet: Supporting Information 9
	California	Germany	Vladivostok
Shannon's index mean	3.04741	1.99746	2.99635
Results of pairwise comparisons using Wilcoxon rank sum exact test (p-value)
	California	Germany
Germany	0.00033	-
Vladivostok	1.00000	8.8e-05

## Sheet: Supporting Information 10
PERMANOVA results in comparative analysis of the bacterial biodiversity between grapes
Permutation: free
Number of permutations: 999
Terms added sequentially (first to last)
	Df	SumsOfSqs	MeanSqs	F.Model	R2	Pr(>F)
Vladivostok vs California	1	0.2976	0.29759	0.92619	0.01427	0.473
Residuals	64	20.5639	0.32131		0.98573
Total	65	20.8615			1.00000
	Df	SumsOfSqs	MeanSqs	F.Model	R2	Pr(>F)
Vladivostok vs Germany	1	1.8191	1.81914	5.7554	0.11805	0.001	***
Residuals	43	13.5912	0.31607		0.88195
Total	44	15.4103			1.00000
	Df	SumsOfSqs	MeanSqs	F.Model	R2	Pr(>F)
California vs Germany	1	1.0625	1.06245	3.372	0.04932	0.002	**
Residuals	65	20.4801	0.31508		0.95068
Total	66	21.5425			1.00000
---
Signif. codes: 0 ‘***’ 0.001 ‘**’ 0.01 ‘*’ 0.05 ‘.’ 0.1 ‘ ’ 1

[truncated: 1 more sheets: Supporting Information 11]
